# Supplementary material for: Outcome of 1939 traumatic brain injury patients from road traffic accidents: Findings from specialist medical reports in a low to middle income country (LMIC)
Source: PLoS One. 2023 Sep 13;18(9):e0284484. doi: 10.1371/journal.pone.0284484 (PMC10499241; doi:10.1371/journal.pone.0284484)
Supplement: S1 Raw data — (XLSX) [file pone.0284484.s002.xlsx]

## Sheet: Sheet1
Age at accident (in years)	Ethnicity	Duration Post TBI (months)	GOSE
20	1	12	3
34	1	29	7
44	1	26	7
59	1	48	7
34	3	73	4
20	1	16	5
19	3	32	5
30	3	17	3
35	1	50	5
60	1	18	5
40	1	23	4
41	2	22	8
18	3	33	4
65	2	42	4
25	1	21	4
28	3	32	4
53	1	14	5
24	1	NA	7
22	3	27	7
NA	1	NA	8
30	4	65	4
25	3	54	7
18	1	91	5
22	1	6	4
26	2	44	4
33	3	20	3
48	2	85	6
35	2	70	5
NA	1	8	4
26	1	47	5
21	1	37	5
23	1	25	5
22	1	16	3
20	1	38	6
19	1	20	7
20	1	28	7
23	1	11	4
22	1	68	5
25	1	34	7
21	1	21	7
27	1	23	6
51	3	61	3
39	3	10	4
28	1	7	3
19	1	33	7
21	1	20	7
27	3	31	4
23	1	60	5
22	1	16	7
36	3	17	3
NA	1	NA	5
42	1	32	5
40	3	10	2
33	2	54	6
28	1	67	7
29	1	26	6
50	3	50	3
36	2	22	7
36	2	12	4
37	3	45	6
50	1	19	3
25	1	80	7
23	1	42	6
60	1	32	7
29	1	11	5
26	1	34	6
19	1	17	3
45	3	24	5
24	3	24	3
30	1	34	6
31	1	45	7
39	1	43	7
21	1	45	6
45	2	10	3
42	2	51	5
39	2	57	3
45	3	30	7
48	1	25	5
37	2	23	4
20	1	30	3
20	1	10	8
31	1	79	6
22	3	21	7
50	1	19	3
22	1	27	3
37	2	15	6
23	2	30	6
21	2	20	8
24	2	21	5
NA	1	NA	7
53	1	12	3
59	3	73	7
36	1	65	5
18	1	15	4
20	1	20	7
22	1	8	7
25	1	25	3
31	3	73	7
21	1	32	8
24	1	12	5
22	1	32	7
21	1	26	5
28	1	37	6
19	1	27	7
22	1	49	7
25	1	36	6
24	1	4	6
23	1	82	5
24	1	21	5
31	1	29	5
29	1	32	6
31	1	32	6
43	1	40	5
18	1	28	8
24	1	17	6
21	1	56	5
22	1	19	5
19	1	63	7
18	1	45	5
18	1	18	3
20	1	18	7
57	3	28	5
30	3	25	4
25	3	55	4
45	3	19	3
58	3	8	3
40	2	23	8
18	1	22	7
26	1	58	7
22	1	16	5
48	1	10	6
33	1	17	7
28	1	17	7
18	1	36	7
22	2	12	5
68	1	7	4
NA	3	28	7
23	3	29	5
19	1	15	7
30	3	21	5
24	3	58	7
26	3	9	5
29	1	94	7
25	3	22	4
21	1	16	6
NA	1	42	6
21	3	17	3
19	3	73	7
37	1	46	7
49	1	19	5
25	1	29	6
31	1	15	3
30	3	19	7
20	1	18	8
29	1	22	7
23	1	25	7
21	1	25	7
18	1	25	8
27	1	85	7
28	1	13	6
28	2	23	4
34	2	17	5
67	1	24	3
25	3	36	4
23	3	26	5
29	1	32	7
50	2	13	3
56	2	18	7
66	2	40	8
23	2	21	6
20	2	33	7
25	1	35	6
20	1	2	7
24	1	29	7
28	1	15	5
26	1	19	5
NA	1	16	5
38	1	17	3
40	1	19	3
47	1	9	7
27	1	17	5
28	3	58	4
33	1	10	3
18	1	20	6
22	1	55	6
55	1	31	3
32	1	18	7
25	1	15	6
18	1	62	6
46	1	21	3
25	1	3	3
36	2	16	5
60	2	21	3
46	1	12	5
33	1	10	7
19	2	20	6
26	2	7	3
18	2	12	3
60	1	15	4
28	1	31	6
21	3	23	4
45	3	27	5
19	3	18	5
29	2	14	5
43	3	22	5
21	2	27	4
53	1	18	4
27	3	64	7
21	2	53	6
53	3	9	4
24	1	36	5
42	1	39	5
24	1	22	6
20	1	12	4
18	1	26	7
25	1	33	3
18	1	34	3
36	1	35	6
52	3	10	4
32	3	15	4
34	1	27	7
24	1	34	7
23	3	12	7
40	3	63	7
19	1	26	7
59	2	16	5
33	3	25	4
32	3	14	3
21	3	7	3
64	3	14	5
48	1	13	4
72	2	11	5
19	2	19	8
40	2	42	3
48	2	14	4
60	2	25	5
20	3	20	5
50	3	22	3
51	3	26	5
50	1	10	5
20	3	20	5
39	1	13	5
30	3	10	7
18	1	19	7
18	1	12	4
51	1	16	3
24	1	48	7
20	1	57	5
22	1	24	5
19	1	12	5
19	1	15	7
19	1	16	7
25	1	13	7
20	1	41	7
27	1	12	7
40	1	15	7
21	1	19	5
50	1	13	6
27	1	48	7
45	1	19	5
21	1	34	5
22	1	10	3
24	1	21	6
31	1	13	7
23	1	27	7
28	1	20	3
20	1	10	7
19	1	18	7
20	1	7	7
32	1	23	6
24	1	48	8
20	1	12	4
19	1	12	4
20	1	10	6
18	1	16	7
20	1	32	7
21	1	15	6
34	1	12	3
18	1	21	5
44	1	12	6
48	3	13	3
18	3	24	5
21	1	21	5
22	3	16	7
21	2	16	3
44	3	30	6
18	1	25	4
28	1	36	4
25	1	21	7
19	1	35	4
24	2	9	5
21	2	16	4
22	1	7	3
19	1	18	7
41	1	19	6
52	3	44	3
35	2	16	5
22	3	20	8
22	3	33	7
21	3	12	4
21	3	44	6
42	3	13	7
59	3	52	4
48	3	36	8
51	3	16	3
36	3	36	7
30	1	9	7
24	3	24	5
24	4	23	7
35	1	26	7
33	1	12	5
21	1	26	7
21	3	14	7
31	3	25	7
26	3	12	6
68	3	9	5
26	1	45	6
19	1	14	5
20	3	26	5
58	3	8	4
21	3	40	6
20	1	73	3
39	2	22	5
27	2	12	3
24	1	28	6
23	3	12	7
40	3	16	5
25	1	13	7
55	1	13	4
20	2	20	6
18	2	14	3
29	3	14	7
29	3	27	5
33	2	20	5
18	3	16	5
58	3	47	4
21	1	18	3
26	1	19	6
19	1	17	6
36	2	18	7
26	2	33	3
26	2	42	4
19	2	14	6
34	2	30	7
22	1	12	7
41	1	27	3
50	1	13	4
24	1	24	7
47	1	25	6
48	1	12	3
25	1	15	3
28	1	22	3
41	1	10	6
24	3	13	5
24	1	15	7
18	1	10	5
NA	1	6	6
22	1	13	5
44	1	8	5
19	2	27	4
28	2	10	7
41	2	17	6
76	2	17	3
70	1	14	3
31	1	34	4
37	1	21	5
52	3	17	7
32	3	40	6
18	1	16	5
39	3	27	3
24	1	19	6
19	3	9	6
57	3	15	4
50	3	22	4
57	2	15	6
51	2	23	4
44	2	19	8
61	2	12	5
37	3	22	3
NA	1	12	6
18	1	28	4
36	1	34	8
25	1	18	5
20	1	20	5
31	1	39	4
22	1	78	7
29	1	18	8
22	1	6	3
26	1	7	3
29	1	13	8
19	1	21	5
23	1	34	8
18	1	15	8
18	1	20	8
NA	1	16	4
25	1	32	7
20	1	10	7
18	3	13	3
48	3	12	5
20	2	40	8
24	1	33	8
20	1	33	7
61	1	9	4
55	2	12	3
30	3	15	6
34	3	25	5
44	3	14	5
18	1	20	3
32	1	61	4
26	1	35	6
30	1	38	5
35	3	25	6
32	1	13	6
36	1	26	5
55	3	12	4
57	1	16	3
28	2	12	6
39	2	15	5
19	1	32	5
58	2	7	2
40	2	46	4
47	2	38	5
23	2	16	8
25	1	28	7
63	1	9	4
34	1	37	5
49	1	42	7
44	1	22	4
46	1	28	4
20	1	8	7
26	1	19	3
20	3	18	4
20	1	61	6
19	1	37	4
19	1	15	6
22	1	7	3
26	1	16	7
28	2	18	6
41	3	19	3
63	2	23	5
23	3	14	5
23	3	9	3
23	3	10	5
27	1	15	6
40	3	10	6
56	1	25	4
40	1	18	7
22	1	13	5
18	1	11	8
20	3	13	3
38	3	8	5
45	1	9	3
25	3	14	5
23	3	12	3
NA	1	7	8
23	1	9	8
47	2	25	4
63	3	6	4
58	2	16	6
21	3	7	4
67	2	22	8
19	2	10	5
37	3	39	6
41	3	20	8
38	1	17	7
41	1	27	6
37	1	23	7
25	1	10	6
24	1	16	8
23	1	7	8
21	1	28	7
18	1	19	8
44	1	11	3
30	1	15	3
18	1	9	7
23	1	19	6
30	1	24	8
18	1	42	5
59	1	19	7
36	1	9	5
34	3	22	3
35	2	37	7
23	1	15	5
24	1	9	2
50	1	21	7
18	1	16	7
57	3	11	3
18	3	14	3
18	3	7	3
23	3	13	8
53	1	18	8
65	1	17	5
19	1	11	5
21	1	10	3
49	3	27	4
23	1	44	6
22	1	17	7
41	1	22	3
50	1	41	6
30	1	17	5
18	1	49	3
25	3	9	5
19	3	36	5
42	3	12	6
36	2	9	8
24	3	11	5
27	2	11	8
49	2	15	7
26	1	12	7
26	1	15	3
23	1	52	5
42	1	15	8
26	1	26	6
24	1	16	6
47	1	35	6
20	1	35	7
24	1	10	3
18	1	9	4
20	4	23	3
20	1	16	7
19	1	14	5
19	1	7	4
22	1	7	7
21	1	6	5
18	1	8	7
29	1	25	6
20	1	18	6
43	3	8	4
34	3	17	3
44	3	7	2
40	2	19	5
50	3	19	3
38	3	21	8
54	1	21	3
61	1	10	3
18	1	28	6
20	1	4	5
21	1	6	2
28	1	8	7
24	1	11	5
27	1	11	7
23	1	7	5
30	1	33	7
42	3	14	8
40	2	16	3
53	2	17	3
34	3	15	5
24	1	21	7
75	1	4	3
40	2	56	3
22	2	28	6
25	2	25	7
59	2	15	3
37	2	8	3
21	2	17	7
18	2	25	6
21	3	8	7
19	1	7	7
36	2	9	4
30	2	10	7
22	1	4	5
26	1	40	3
27	1	7	3
18	1	17	2
33	1	54	7
73	2	21	5
34	3	30	5
28	3	26	8
19	3	23	5
23	3	8	8
26	1	11	8
22	1	5	7
30	1	7	6
37	1	22	5
33	1	19	8
56	1	18	4
33	1	13	3
25	3	9	4
33	1	20	6
47	1	17	6
54	1	21	5
22	3	14	5
19	1	23	7
23	1	28	6
37	1	12	3
21	3	16	4
18	3	16	7
31	3	19	7
29	1	11	2
33	3	24	5
53	3	20	8
28	1	24	6
18	3	17	7
39	3	14	3
32	3	17	3
47	1	7	5
57	1	5	6
46	2	22	6
25	3	25	8
41	2	15	3
NA	3	85	5
25	3	23	3
21	3	23	3
21	1	20	3
64	3	22	4
27	3	13	5
25	3	29	8
72	2	6	4
38	2	14	7
36	2	27	5
51	2	8	8
62	3	17	2
64	2	12	3
78	2	4	5
18	2	25	3
42	4	24	4
70	2	10	5
44	2	9	3
34	1	16	7
53	3	30	4
25	1	14	5
24	3	11	3
41	3	27	5
43	3	26	3
31	1	17	8
29	3	6	4
60	1	13	2
18	1	5	4
29	1	14	3
21	1	18	5
22	1	25	8
20	1	20	7
19	1	13	7
27	1	37	6
23	1	25	7
18	1	19	8
22	1	16	3
29	1	15	5
51	1	33	7
57	1	14	4
20	3	14	7
25	1	8	5
19	1	15	5
19	1	19	6
24	1	10	6
34	1	7	5
29	1	3	8
19	1	5	6
26	1	17	7
36	1	12	7
21	1	8	5
21	1	29	6
36	1	11	4
38	1	8	2
23	1	24	6
24	1	15	7
24	1	23	5
45	1	6	2
33	1	13	3
NA	1	31	7
21	1	66	4
37	1	14	6
40	1	19	5
18	1	23	3
24	1	18	4
23	1	24	5
27	1	12	8
31	1	7	6
19	1	21	5
21	1	13	3
18	1	14	8
19	1	9	7
22	1	11	7
18	1	6	7
26	1	34	7
24	1	4	5
18	1	27	8
24	1	15	8
18	1	18	6
23	1	10	8
22	1	22	5
19	1	11	5
19	1	29	7
21	1	26	5
22	1	15	7
18	1	6	7
21	1	15	5
18	1	12	4
19	1	6	3
19	1	7	5
20	1	21	7
25	1	12	4
25	1	12	7
21	1	6	6
29	1	20	5
50	3	11	4
19	3	26	5
28	1	22	3
21	1	11	8
19	1	21	5
49	1	31	6
21	1	7	8
18	1	12	7
18	1	26	3
19	1	10	6
18	1	27	8
23	1	14	3
18	1	15	6
33	1	20	6
41	1	13	8
23	3	18	3
19	3	28	6
38	3	33	6
35	3	28	5
57	3	24	2
NA	1	8	8
48	3	19	6
24	3	16	6
24	1	12	4
19	1	11	3
34	3	15	6*
49	1	12	8
24	1	7	3
25	1	30	8
31	1	14	5
38	1	37	5
51	1	18	3
42	3	10	3
61	1	23	7
34	1	21	4
47	1	19	6
21	1	16	4
23	1	9	7
45	1	3	3
26	3	16	7
22	3	22	3
37	3	8	5
28	3	16	5
25	1	18	8
55	1	54	5
29	1	18	5
42	1	40	4
65	1	18	7
51	2	21	6
28	1	37	4
27	3	10	6
32	3	7	6
60	1	26	5
30	1	9	6
32	3	21	4
49	1	14	6
18	3	24	6
58	3	14	3
23	1	41	7
19	1	19	3
19	1	7	7
46	2	52	5
24	2	17	4
22	3	15	3
25	1	25	7
18	1	21	5
19	3	20	5
31	3	11	3
26	3	14	7
30	3	14	5
20	3	25	5
18	3	13	7
31	1	25	7
18	1	15	5
49	1	14	6
47	2	40	6
36	1	13	6
37	1	9	3
23	1	14	7
25	1	12	8
50	1	17	8
37	1	26	7
45	1	13	6
20	1	30	8
21	1	7	4
53	1	21	4
65	1	10	5
54	1	13	6
22	1	10	8
67	1	18	7
51	1	17	5
35	1	7	5
24	1	8	7
30	1	27	5
24	1	8	5
35	1	9	6
19	1	7	3
29	1	13	5
18	1	6	6
20	1	54	6
21	1	5	6
23	1	12	7
18	1	17	7
50	1	22	5
48	1	19	4
26	3	54	7
28	1	18	7
18	1	13	4
53	3	15	8
23	1	9	7
61	3	11	7
26	1	24	3
18	3	12	5
33	3	50	4
27	1	24	3
25	1	10	3
34	1	34	3
48	2	5	3
71	2	18	3
56	2	36	5
49	2	9	3
40	2	31	3
28	3	13	5
22	1	16	5
27	1	29	4
34	1	11	6
41	1	21	3
36	1	35	6
23	1	9	5
29	1	23	3
20	1	20	8
53	2	8	3
33	3	18	7
23	3	12	5
26	1	22	4
67	1	17	4
25	3	17	5
25	1	18	7
NA	2	22	3
26	2	8	8
27	1	61	6
25	1	20	6
37	1	23	3
21	1	32	5
37	3	13	3
34	3	16	3
28	1	23	7
45	3	62	5
22	3	27	7
45	3	15	8
50	1	12	7
23	1	16	6
20	1	13	8
21	1	6	7
41	3	18	4
40	3	10	8
22	3	62	7
30	3	14	5
31	3	20	5
52	3	15	7
35	3	9	3
53	2	51	6
53	2	21	4
40	3	20	3
18	3	23	5
27	3	18	7
74	1	19	3
48	3	25	6
43	3	9	5
37	3	20	3
40	3	6	3
59	3	7	5
45	1	15	7
21	1	5	3
27	1	15	7
28	1	14	3
58	1	27	3
22	1	19	5
18	1	25	3
24	1	22	8
60	1	31	5
21	1	19	8
33	1	10	7
21	1	26	4
26	1	12	8
23	1	25	8
22	1	22	8
25	1	14	7
23	1	13	8
18	1	7	4
36	1	6	6
18	1	7	5
21	1	29	5
26	1	7	6
18	1	15	5
27	1	21	6
31	1	7	8
74	1	4	7
22	1	16	4
23	1	13	7
30	1	10	7
34	1	8	6
24	1	7	7
26	1	28	4
29	1	21	4
52	1	29	5
26	1	13	4
28	1	24	7
22	1	34	7
24	1	7	5
18	1	11	4
29	1	15	7
30	1	15	7
22	1	10	4
24	1	18	6
22	1	17	6
28	1	7	6
28	1	14	8
24	1	12	4
29	1	24	3
23	1	23	5
25	1	15	7
28	1	19	4
26	1	26	3
19	1	47	5
19	1	26	6
60	1	13	5
46	1	27	3
18	1	16	8
22	1	12	5
19	1	17	6
20	1	44	5
18	1	7	5
20	1	19	5
62	1	12	3
20	1	11	5
20	1	6	5
18	1	19	8
19	1	6	7
19	1	7	3
22	1	4	3
22	1	7	7
28	1	5	7
24	1	11	7
24	1	41	4
23	1	8	5
18	1	13	7
18	1	14	5
18	1	12	6
20	1	20	7
27	1	30	7
23	1	24	5
20	1	7	7
21	1	24	6
25	1	7	4
22	1	10	5
18	1	26	3
21	1	8	7
26	3	7	6
53	4	20	3
53	1	13	7
57	1	11	7
43	2	18	5
20	1	28	5
29	1	14	7
24	1	20	5
23	1	29	7
20	1	30	4
53	1	8	5
22	1	23	4
21	1	46	7
21	1	27	7
20	1	26	7
23	3	32	7
23	3	15	7
53	3	30	4
23	1	6	7
38	2	41	5
21	3	7	8
23	3	26	4
28	3	11	7
54	1	25..	4
48	3	33	3
25	3	13	6
58	1	14	4
35	3	9	4
67	3	12	3
76	1	15	4
58	1	32	7
20	3	30	3
42	1	10	6
55	1	17	5
33	3	21	7
44	1	19	7
52	1	31	3
47	1	9	3
26	3	21	6
40	3	11	3
31	1	27	7
21	1	10	7
63	1	15	3
63	1	15	5
45	1	14	3
50	1	23	5
47	1	8	4
48	1	23	4
18	1	17	5
21	1	10	8
24	3	14	5
26	2	39	7
57	1	49	4
26	1	18	7
21	1	15	4
27	3	12	4
22	1	29	6
19	3	44	4
18	1	55	5
28	1	23	5
48	1	7	4
40	3	18	3
33	3	13	7
41	2	11	4
34	2	20	4
49	2	30	4
21	3	16	7
31	3	14	5
21	3	18	7
44	2	10	5
25	1	11	7
21	3	12	7
38	3	11	6
45	1	71	6
49	2	22	6
55	2	9	5
63	2	15	7
59	2	6	3
21	3	10	7
19	3	14	7
49	3	16	2
31	1	20	7
50	1	16	7
56	1	37	6
45	1	17	7
24	1	9	5
32	1	30	7
53	1	22	5
18	1	21	8
52	1	25	7
37	3	3	4
19	1	60	7
20	1	40	8
20	1	19	7
20	1	42	3
45	1	21	5
21	1	13	7
36	1	21	7
22	1	55	6
18	1	10	8
30	3	12	2
37	3	23	3
23	3	15	8
33	1	17	5
31	3	24	5
33	3	11	4
31	1	17	5
18	1	44	7
38	1	27	7
44	1	13	5
21	1	34	5
36	3	10	6
52	1	26	7
37	2	10	5
63	2	13	5
49	3	56	5
29	1	13	4
68	1	19	5
34	1	12	5
19	1	35	3
60	2	28	6
44	2	18	7
19	1	20	5
28	3	6	5
18	3	9	7
18	2	26	7
29	1	9	3
35	1	12	6
18	1	5	8
40	2	6	4
50	3	14	8
41	3	15	7
18	3	6	5
52	3	6	3
22	3	19	5
39	3	21	6
20	1	17	4
54	1	27	3
53	1	18	7
21	1	8	7
32	1	11	4
51	1	8	3
49	1	49	5
56	1	27	6
30	1	28	5
63	1	26	5
60	1	9	7
34	3	16	3
25	3	10	7
37	1	4	7
48	1	2	2
68	2	17	3
59	1	18	4
21	3	18	4
30	3	17	6
65	2	7	5
28	2	12	7
49	3	16	4
53	3	10	3
49	1	16	5
55	1	23	3
26	1	21	7
24	1	18	4
20	1	14	3
22	1	24	8
31	1	13	3
18	1	20	7
48	1	24	7
27	1	7	5
40	1	26	6
19	1	17	4
23	1	8	5
25	1	21	5
24	1	9	5
22	1	18	7
21	1	9	5
19	1	15	3
34	1	34	5
26	1	29	8
27	1	5	4
21	1	19	3
27	1	31	6
30	1	9	5
18	1	21	3
27	1	22	7
18	1	22	7
29	1	5	7
21	1	42	7
27	1	40	4
26	1	43	7
23	1	9	4
51	1	11	6
23	1	14	7
44	1	9	3
29	1	26	6
33	1	16	4
34	1	15	3
27	1	27	5
24	1	18	7
32	1	11	2
19	1	7	5
25	1	11	6
33	1	11	4
28	1	15	3
30	1	17	6
26	1	26	5
59	1	12	5
28	1	41	7
25	1	10	7
32	1	9	7
27	1	11	5
78	3	10	3
52	1	24	4
26	1	13	4
20	1	7	7
18	1	32	5
18	1	9	8
22	1	14	8
21	1	44	7
19	1	16	7
18	1	9	8
24	1	10	6
20	1	11	5
23	1	8	7
22	1	22	5
25	1	17	7
20	1	10	5
18	1	48	7
19	1	15	7
21	1	16	7
19	1	23	7
29	1	17	5
27	1	13	6
21	3	19	5
80	3	18	3
19	3	14	5
70	1	16	5
19	1	66	4
32	3	6	5
21	1	24	3
49	2	8	3
48	2	19	4
38	1	14	7
20	1	74	6
48	1	22	6
47	1	24	5
35	1	18	3
25	1	26	5
37	1	22	7
48	1	16	4
38	1	6	7
31	1	9	8
19	1	18	7
20	1	20	5
18	1	14	7
24	1	7	8
23	1	9	8
18	1	22	3
30	1	6	4
44	1	37	5
40	2	21	3
58	2	7	3
66	3	6	3
24	3	12	3
21	3	10	5
38	3	4	2
49	2	50	5
37	3	33	6
46	3	32	5
24	3	22	5
22	3	3	6
38	3	7	3
62	1	22	4
42	3	15	5
41	1	41	7
35	1	42	7
47	1	17	5
73	1	6	4
38	1	18	5
21	3	17	4
35	3	14	7
26	3	8	3
49	1	15	7
19	1	41	5
40	3	12	3
19	2	54	6
35	1	14	7
53	1	19	7
39	3	8	7
53	3	22	3
23	3	21	5
19	3	5	7
19	3	14	7
62	1	71	4
20	3	11	8
32	1	15	7
26	3	5	4
18	3	24	7
27	2	9	5
48	3	10	4
23	3	7	3
29	2	10	3
19	1	26	7
29	3	29	4
34	3	13	6
21	3	15	4
37	3	12	5
26	3	24	7
25	3	28	7
22	3	7	5
24	3	9	4
18	3	8	7
26	1	24	5
30	1	7	8
52	1	13	5
22	3	14	5
28	3	32	5
41	2	10	4
22	3	14	5
50	1	24	4
42	1	32	5
41	1	15	4
54	1	7	7
27	1	23	5
51	1	14	5
22	1	9	7
41	1	10	6
41	1	41	8
44	1	15	5
33	1	20	4
30	1	19	8
53	1	19	3
39	1	21	7
58	1	17	7
22	1	12	5
19	1	3	3
32	1	13	6
22	1	25	3
37	1	20	3
49	1	20	3
24	1	8	6
23	1	17	5
46	1	11	6
20	1	12	4
32	1	10	4
18	1	17	4
33	1	6	5
20	1	13	5
31	1	6	7
31	3	12	4
24	3	9	3
21	3	21	5
26	1	42	4
23	1	12	6
20	1	6	8
38	1	5	6
34	1	27	5
44	1	17	4
54	1	10	5
50	1	11	6
46	1	34	6
44	3	21	3
23	1	28	5
30	2	29	3
29	2	22	4
53	2	31	4
20	1	10	5
40	3	30	7
18	1	14	5
44	2	20	6
25	4	19	5
27	1	9	5
47	1	3	4
26	1	11	5
64	1	14	6
35	1	7	4
19	1	9	5
56	1	14	3
33	1	5	6
44	2	8	6
27	1	6	6
39	1	20	7
45	1	16	6
41	1	22	4
23	3	24	6
35	3	2	4
51	1	12	4
38	3	24	3
48	1	8	3
32	1	10	4
20	1	5	7
54	2	5	5
23	3	7	3
22	3	13	5
28	3	22	4
24	3	25	5
28	2	9	5
70	2	30	4
65	2	7	5
19	2	30	6
37	2	14	6
58	2	15	7
21	3	13	5
21	2	24	7
41	2	13	6
31	1	16	6
52	3	11	6
51	1	41	5
23	3	13	5
61	2	10	5
28	3	8	6
51	1	26	4
24	1	6	7
19	1	14	4
33	1	14	5
19	1	15	5
26	1	7	6
19	1	21	7
18	1	14	7
26	1	12	5
20	1	9	4
26	1	20	4
62	1	34	5
18	1	40	5
21	1	9	2
32	1	4	4
42	1	19	6
23	1	14	5
31	1	7	6
24	1	27	6
33	1	5	4
37	1	6	4
25	1	24	5
28	1	21	5
34	1	13	7
52	1	9	7
34	1	5	6
30	1	16	4
24	1	6	7
32	1	13	6
45	1	11	5
27	1	9	6
37	1	24	4
20	1	24	5
42	3	11	4
18	1	4	4
18	1	9	4
20	1	26	7
28	1	7	6
21	1	4	7
19	1	14	5
22	1	7	6
19	1	19	7
26	1	7	6
20	1	3	5
24	1	31	7
22	1	18	5
23	1	10	5
19	1	26	7
25	1	13	5
22	1	15	5
18	1	4	2
19	1	15	6
18	1	18	7
18	1	18	7
18	1	6	3
20	1	5	5
49	1	16	4
20	1	12	7
18	1	11	6
19	1	23	5
25	1	7	7
18	1	11	5
19	1	17	3
19	1	18	3
59	1	22	5
19	3	10	5
31	3	6	6
34	1	21	5
37	1	19	6
34	1	9	5
21	1	15	4
29	1	8	6
18	3	44	5
44	2	3	6
32	1	24	4
26	1	11	7
22	1	25	7
21	3	20	5
26	1	6	5
26	1	11	3
26	1	15	6
26	1	18	6
36	1	9	8
55	1	8	5
46	1	7	7
42	1	18	6
18	1	21	7
30	1	10	5
18	1	21	5
19	1	17	7
21	1	12	6
18	1	35	6
34	2	2	5
33	2	23	7
33	3	8	3
43	2	8	5
27	3	11	6
61	3	6	5
53	3	19	5
60	1	10	4
37	1	14	4
51	1	20	5
49	1	22	4
29	1	7	4
51	1	8	4
19	3	24	4
20	1	14	3
62	1	6	5
49	1	6	6
18	1	12	5
23	3	46	5
18	3	13	5
18	2	20	6
32	3	10	6
46	3	11	4
33	1	10	3
32	1	16	5
33	1	47	6
76	2	6	4
20	1	30	5
32	1	14	7
47	1	4	5
34	1	5	5
20	1	15	7
47	3	13	5
18	3	7	7
18	1	6	7
28	1	4	5
42	1	46	6
49	2	26	2
47	2	10	5
41	1	21	5
32	3	17	6
26	3	13	6
21	3	18	5
35	2	16	6
24	3	18	4
31	4	20	6
39	3	6	4
76	2	22	4
56	2	34	5
26	2	7	5
37	2	15	4
38	1	6	6
21	1	22	5
47	1	41	6
68	1	31	3
58	1	17	4
65	1	26	4
57	1	22	5
36	1	54	6
53	1	17	5
46	1	15	4
45	1	54	3
50	1	22	7
31	3	10	3
25	2	13	5
48	1	16	6
21	1	9	3
39	1	6	7
19	1	9	7
22	1	20	3
24	1	6	5
73	1	14	6
49	1	13	4
27	1	36	7
61	1	15	4
21	1	12	6
42	1	25	6
18	3	11	4
36	1	5	4
52	1	12	4
19	1	10	5
27	1	8	6
47	3	18	6
48	2	7	6
41	1	10	5
45	3	9	5
51	2	30	6
24	2	17	8
35	2	32	5
29	2	16	8
24	3	19	6
23	3	15	7
31	1	7	6
18	1	5	5
21	1	13	4
29	3	6	5
18	1	17	5
25	1	8	6
55	1	7	6
62	1	9	4
28	4	21	7
19	1	26	5
63	1	29	4
29	2	17	5
42	3	12	3
27	3	8	5
36	3	15	5
53	3	16	6
37	2	5	4
23	2	16	5
53	1	7	5
27	3	10	3
57	1	9	4
32	1	13	6
20	1	12	8
45	3	24	4
70	2	26	3
18	2	18	4
19	2	6	7
44	2	13	5
49	2	13	3
57	2	12	2
40	3	25	3
35	1	20	5
68	1	11	4
31	1	19	8
28	1	9	5
24	1	25	5
26	1	18	8
25	1	33	5
19	1	17	7
20	1	6	8
19	1	12	5
22	1	36	5
19	1	13	4
19	1	2	5
26	1	7	3
19	1	69	7
24	1	28	5
34	1	24	6
28	1	17	4
21	1	65	5
29	1	8	6
43	1	31	5
31	1	15	4
47	1	22	5
30	1	5	7
48	1	26	4
30	1	18	6
33	1	16	8
30	1	19	2
28	1	14	6
48	1	7	5
19	1	17	5
38	1	14	2
41	1	14	8
23	1	8	8
21	1	7	5
44	1	30	5
20	1	48	4
30	1	6	6
26	1	9	3
24	1	4	3
27	1	19	8
19	1	30	5
29	1	7	7
35	1	14	8
30	1	12	7
21	1	6	4
23	1	15	6
18	1	4	5
21	1	7	7
19	1	13	8
19	1	15	7
18	1	3	4
25	1	6	7
22	1	8	3
18	1	61	6
18	1	5	6
21	1	7	4
25	1	8	6
22	1	25	8
21	1	12	8
21	1	17	5
25	1	7	6
71	1	23	7
18	1	55	7
23	1	7	8
20	1	10	3
18	1	5	8
22	1	41	7
18	1	24	2
21	1	16	7
18	1	18	8
21	1	16	7
19	1	7	8
20	1	9	8
20	1	3	5
20	1	15	8
20	1	9	5
21	1	10	4
65	1	13	4
77	3	8	4
21	1	39	8
18	1	7	6
18	3	20	5
38	1	5	4
52	2	1	6
23	1	18	5
35	1	5	7
35	1	6	4
25	1	24	8
22	1	24	4
19	1	19	6
25	1	23	5
25	1	59	8
22	1	10	6
25	1	34	8
27	1	21	4
	1	25	5
30	1	34	6
20	1	25	3
36	3	9	4
43	1	10	4
51	3	16	5
42	3	20	4
47	3	25	5
65	3	9	5
31	3	28	5
63	1	16	5
46	1	25	5
51	2	9	6
30	1	4	7
36	3	43	4
56	1	55	4
38	3	18	6
44	1	6	4
36	1	7	7
49	1	6	4
41	1	44	8
22	1	24	5
25	1	10	6
52	1	20	7
23	1	24	8
37	1	15	5
21	3	10	8
22	3	63	5
41	1	19	6
41	1	14	7
35	1	12	3
39	1	8	7
28	1	14	7
40	1	13	5
23	1	14	5
20	1	43	8
21	3	16	4
24	3	9	5
58	2	15	4
51	1	15	4
36	3	10	7
18	1	6	5
41	3	6	4
29	1	36	5
79	2	4	8
53	2	14	8
58	2	30	5
60	1	10	5
65	1	12	8
30	1	8	4
44	1	21	4
46	1	14	6
57	1	36	4
40	1	10	7
26	1	9	2
23	1	5	5
33	1	9	7
23	1	6	4
24	1	38	5
25	1	14	4
27	1	30	8
19	1	6	4
22	2	9	8
46	1	20	4
22	1	5	5
25	3	19	4
18	3	14	5
20	3	30	4
51	1	14	6
41	1	20	6
43	1	17	4
23	1	5	8
22	1	12	8
28	1	7	5
36	3	16	4
65	3	14	8
37	2	12	7
35	3	13	5
19	2	10	4
19	3	10	5
44	3	35	4
26	3	22	5
37	1	10	8
37	3	8	5
29	1	25	8
34	1	17	5
27	1	32	5
51	1	15	7
49	1	3	8
59	2	25	5
28	3	6	3
18	1	3	7
18	1	25	3
23	1	13	6
43	1	7	7
74	1	4	3
28	1	6	8
65	1	40	3
23	1	32	4
26	3	5	8
30	4	13	4
67	1	14	8
42	1	7	7
32	1	77	5
34	1	29	4
20	3	19	2
55	2	8	8
42	3	7	4
62	1	24	8
48	2	14	4
31	1	27	8
23	1	32	5
70	3	12	8
63	1	23	5
40	1	18	8
61	3	7	8
21	3	14	7
55	1	17	5
46	1	9	5
53	1	19	5
40	1	38	6
19	1	28	5
18	1	26	4
22	1	5	3
24	1	3	5
41	1	16	4
20	1	7	8
28	1	40	4
28	1	15	7
24	1	9	4
28	1	3	4
23	1	38	8
19	1	8	3
22	1	21	6
40	1	21	8
19	1	65	4
18	1	52	2
19	1	6	5
21	1	23	6
25	1	18	4
23	1	3	4
57	1	18	4
20	1	10	5
27	1	21	7
22	1	9	3
19	1	13	7
27	1	6	6
23	1	12	6
38	1	13	6
56	1	12	4
40	1	16	3
25	1	20	7
45	1	42	8
46	1	5	8
56	1	32	4
32	1	7	7
29	1	8	4
56	1	12	5
28	1	7	4
37	1	8	7
36	1	32	4
32	1	6	3
68	1	21	4
38	1	18	8
42	1	4	3
32	1	36	5
18	1	13	6
24	1	29	7
20	1	17	8
21	1	11	7
21	1	6	8
22	1	13	8
19	1	6	5
32	1	6	5
20	1	24	5
19	1	7	7
19	1	3	4
22	1	8	3
22	1	15	7
19	1	3	8
21	1	18	8
18	1	8	8
20	1	6	5
20	1	23	8
19	1	6	7
24	1	34	7
19	1	20	8
20	1	19	8
19	1	10	7
27	1	65	5
24	4	8	4
38	1	8	7
22	1	9	3
31	3	10	5
76	2	21	5
20	1	15	5
50	1	12	7
41	1	16	5
18	1	21	6
30	1	66	5
41	1	7	8
31	1	6	8
26	1	10	6
18	1	20	7
20	1	24	4
18	1	22	7
18	1	9	3
23	1	13	7
24	1	21	7
31	3	20	7
64	3	10	4
21	3	11	5
59	3	12	2
28	3	7	3
38	2	7	7
56	1	21	8
18	1	13	7
47	1	6	8
49	1	7	5
36	1	20	8
27	3	15	7
31	1	16	4
29	1	36	4
25	1	15	8
58	1	8	7
52	1	14	5
24	1	29	4
26	3	25	8
32	3	44	3
23	3	11	5
30	1	6	7
30	1	11	4
25	2	4	5
18	1	27	6
43	1	10	3
22	1	16	7
27	1	43	7
20	1	21	4
36	3	11	6
26	3	13	5
21	1	6	7
21	1	11	8
43	1	6	4
35	3	69	4
31	3	12	3
49	1	9	4
49	3	12	7
28	3	13	7
71	3	16	5
40	3	3	4
18	3	20	6
25	3	12	7
20	3	23	3
45	3	29	4
31	1	28	6
18	1	25	4
39	2	14	5
75	2	6	4
22	2	3	8
46	1	9	8
18	2	10	5
28	1	41	8
35	1	23	7
50	1	18	4
	Ethnicity
	1 = Malay
	2 = Chinese
	3 = Indian
	4 = others
